# Supplementary material for: Genetic Interactions of Phase II Xenobiotic-Metabolizing Enzymes GSTO1 and GCLC in Relation to Alcohol Abuse and Psoriasis Risk
Source: J Xenobiot. 2025 Apr 20;15(2):60. doi: 10.3390/jox15020060 (PMC12028938; doi:10.3390/jox15020060)
Supplement: Supplementary file 1 [file jox-15-00060-s001.zip]

Archive with 1 entries (1 files):
- jox-3420050-supplementary.pdf
